# Supplementary material for: Genomics knowledge and attitudes among European public health professionals: Results of a cross-sectional survey
Source: PLoS One. 2020 Apr 2;15(4):e0230749. doi: 10.1371/journal.pone.0230749 (PMC7117699; doi:10.1371/journal.pone.0230749)
Supplement: S1 Dataset — (XLS) [file pone.0230749.s002.xls]

## Sheet: Sheet1
responseid	lastpage	birthyear	gender	country	history	profession	degree	degree_other	areadegree	areadegree_other	information	informationpg	sector	sector_3	b7stats	b7econ	b7commdis	b7ncommdis	b7envir	b7food	b7manag	b7servres	b7policy	b7phg	b7hta	b7hia	b7migrant	b7mental	b7injury	b7child	b7other	c1diagnose	c1severity	c1responsible	c1increase	c1passed	c1ageing	c1treat	c1diet	c1gender	c1newborn	guidelines	number	c4ovarian	c4lynch	c4gastric	c4lung	c4prostate	c4alzheimer
1	3	1971	0	Italy	0	0	2		0		1	0	3		1	0	0	0	0	0	0	0	0	0	0	0	0	0	0	0	0	1	0	0	0	0	0	0	0	0	0			0	0	0	0	0	1
2	0
5	6	1956	1	Italy	0	0	1		0		0	2	0		0	0	0	0	0	0	0	0	1	0	0	0	0	0	0	0	0	0	0	0	1	1	0	0	0	1	1			1	1	1	0	1	1
6	6	1978	1	Italy	1	1	1		0		0	1	0		0	0	0	0	0	0	0	0	1	1	0	0	1	0	0	0	0	1	1	1	1	1	0	1	0	0	1	1		1	1	0	0	0	0
7	6	1961	1	Italy	0	0	2		2		1	1	3		0	0	0	0	0	0	0	0	0	0	0	0	0	1	0	0	0	1	1	0	0	0	0	0	0	0	0			0	0	0	0	0	0
8	2	1964	1	Poland	0	1	2		4		0	0	0		1	0	0	0	0	0	0	0	0	0	0	0	0	0	0	0	0
9	2	1956	1	Belgium	0	0	1		1	Nurse and Sociologist	0	0	6	NGO	0	0	0	0	0	0	0	0	1	0	0	0	0	0	0	0	0
10	6	1976	0	Denmark	0	0	2		0		1	0	0		1	0	0	0	0	0	0	1	1	0	0	0	0	0	0	0	0	1	0	0	0	0	0	0	0	0	1			0	0	0	0	1	0
11	6	1971	0	UK	0	0	2		0		0	1	0		1	0	0	1	0	0	0	0	0	0	0	0	0	0	0	0	0	1	0	1	1	1	0	0	0	0	1			1	1	0	0	0	0
12	1	1974	0	UK	0
13	6	1960	0	Netherlands	0	3	2	specialization in public health	4	Veterinary medicine	0	1	0		0	0	0	0	0	1	0	0	0	0	0	0	0	0	0	0	Veterinary Public Health	0	0	1	0	1	0	0	0	1	1			1	0	0	0	1	1
14	6	1976	1	Italy	0	1	3		0		1	1	0		1	0	0	0	0	0	0	0	0	1	0	0	0	0	0	0	0	1	0	1	0	1	0	1	0	0	1	1		1	1	0	0	0	0
15	6	1982	1	Iran	0	0	2		4	Nutrition	1	1	0		0	0	0	1	0	1	0	0	0	0	0	0	0	0	0	0	0	0	0	1	0	0	1	0	1	0	0			0	0	1	0	0	0
16	6	1985	1	Iran	1	0	1		2		1	1	1		1	0	0	0	1	0	0	0	0	0	0	0	0	0	0	0	Occupational 0	1	0	0	1	0	0	0	0	0	1			0	0	0	0	0	1
16	6	1961	0	Italy	0	1	2		0		0	0	0		0	0	1	1	0	0	0	0	0	1	0	0	0	0	0	0	0	1	0	1	1	1	0	1	0	0	1	1	2	1	1	0	0	0	0
17	6	1965	0	Iraq	0	3	2		4		0	0	0		1	0	0	0	0	0	0	1	0	0	0	0	0	1	0	0	0	0	0	1	1	1	0	1	1	0	1			1	0	0	0	0	0
17	6	1969	0	Italy	0	0	2		0		0	0	0		1	1	0	0	0	0	1	0	0	0	0	0	0	0	0	0	0	0	1	0	0	0	0	0	0	0	0			0	0	1	0	0	0
18				Austria
19	6	1981	1	Italy	0	1	2		2		1	1	0		1	0	0	1	0	0	0	0	0	0	0	0	0	0	0	0	0	0	0	0	0	1	0	1	0	0	1	1		1	1	0	0	0	0
20	6	1982	1		0	0	2		0		1	1	5		0	0	1	0	0	1	0	0	1	0	0	0	0	0	0	0	0	1	1	0	1	1	0	1	0	0	0			1	1	0	1	0	1
21	6	1992	1	Cyprus	1	0	1		3	Public Health	1	0	0		0	0	0	1	0	0	0	0	0	0	0	0	0	1	0	1	0	0	0	1	1	1	1	0	0	0	0			1	0	0	0	0	1
22	6	1977	0	Italy	0	1	2		0	Medicine(MD) & Bio-informatics (MSc)	1	1	0		1	0	0	0	0	0	0	0	0	1	0	0	0	0	0	0	Cancer ge0mics	1	0	1	1	1	0	1	0	1	1	2	2	1	1	0	0	0	0
23	6	1948	1	Germany	0	0	2		2		0	2	0		1	0	0	0	0	0	0	0	0	0	0	0	0	0	0	0	medical informatics	1	0	1	1	1	1	1	1	0	0			1	1	0	0	0	0
24	6	1964	0	Belgium	0	3	2		2		1	1	6	Private	0	0	1	0	0	0	0	0	1	0	1	0	0	0	0	0	0	0	0	1	1	1	0	1	0	1	1			1	1	0	0	0	0
25	6	1962	1	Croatia	0	3	2		0		1	1	0		0	0	0	0	0	0	1	0	0	0	0	1	0	1	0	0	0	1	1	0	0	0	0	1	0	0	0			1	0	0	0	0	0
26	6	1976	1	Italy	0	0	2		4	Nutrition	0	1	6	National Public Health Institute	1	0	0	0	0	0	0	0	1	0	0	0	0	0	0	0	Health k0wledge integration	1	1	1	1	1	0	1	0	1	1			1	1	0	1	0	1
27	0	1979		Italy
28	6	1978	1	Netherlands	1	0	2	PH specialist	0		0	1	3		0	0	0	1	0	0	0	1	1	0	0	0	0	0	0	0	0	1	0	0	1	1	0	0	0	0	0			1	1	0	0	0	0
29	6	1984	0	Italy	0	0	3		0		0	1	1		1	0	1	0	0	0	0	1	0	0	0	0	0	0	0	0	0	1	0	1	1	1	0	1	0	0	1			0	1	1	0	0	1
30	6	1951	0	Italy	0	0	1		0		1	1	0		0	0	0	1	0	0	0	0	0	0	0	0	0	0	0	0	0	1	0	1	0	1	0	0	0	0	0			1	1	0	0	0	0
31				Italy
32	2	1986	1	Switzerland	0	0	0		0		0	2	5		1	0	0	0	0	0	0	0	0	0	0	0	0	0	0	0	0
33	6	1965	1		0	1	2		0		0	1	0		1	0	0	0	0	0	0	1	0	0	0	0	0	0	0	0	Health Education	1	0	1	1	1	0	1	0	1	1	1	0	1	1	0	0	0	0
34	6	1973	0	Italy	0	0	1		1		0	0	0		1	0	1	1	0	0	0	0	0	0	0	0	0	0	0	0	0	1	0	0	1	0	0	0	0	0	1			1	0	0	0	0	0
35	6	1983	1	Germany	0	0	2		0		1	1	1		1	1	0	0	0	0	0	0	0	0	0	0	0	0	0	0	Medical Informatics	1	1	1	1	1	0	0	0	1	1			1	1	0	0	0	0
36	6	1985	0	Lybia	0	0	1		4		0	0	0		0	1	0	0	0	0	0	1	1	0	0	0	0	0	0	0	0	0	0	1	1	1	0	1	0	0	0			1	1	1	0	0	0
37	6	1970	1	France	0	0	2		4	health sciences	1	0	0		1	0	0	0	0	0	0	0	1	0	0	0	0	0	0	0	Work and health	0	0	0	0	1	0	0	0	1	1			0	0	0	0	0	1
38	6	1974	0	Austria	0	0	2		0		1	1	0		1	0	0	0	0	0	0	1	1	0	0	0	0	0	0	0	0	1	0	1	1	1	0	0	0	1	1			0	0	0	1	0	0
39	6	1955	1	Netherlands	0	3	2		4	history and phislophy of science	0	0	0		1	0	0	0	0	0	0	0	1	0	0	0	0	0	0	0	0	1	1	1	1	0	0	0	0	0	0			1	1	0	1	0	0
40	6	1967	1	Bulgaria	0	0	1		4	Health science	0	2	0		1	0	0	0	0	1	0	0	0	0	0	0	0	0	0	0	Life course	0	0	0	0	0	0	1	0	0	1			0	1	0	0	0	0
41	6	1974	0	France	1	0	2		4	Nutrition	1	1	0		0	0	0	0	0	1	0	0	1	0	0	0	0	0	0	1	0	1	0	1	1	1	1	0	0	1	1			1	1	0	0	0	1
42	6	1953	0	Japan	0	0	2		0		0	1	0		1	0	0	0	0	0	0	0	1	0	0	0	0	0	0	0	0	1	0	1	1	0	0	1	0	0	1			1	0	0	0	0	0
43	6	1986	1	Italy	0	0	1		3	Public Health	0	0	0		0	1	0	0	0	0	0	1	0	0	0	0	0	0	0	0	0	0	0	1	1	0	0	1	0	0	1			1	1	1	1	1	0
44				Latvia
45	6	1979	0	Germany	0	1	2		0		0	1	4		0	0	0	0	0	0	0	1	1	0	0	0	1	0	0	0	0	0	0	0	1	1	0	1	0	1	1	1		1	0	0	0	1	0
46	6	1984	1		0	0	0	Currently doing Masters	0		1	1	0		1	0	1	0	0	0	1	0	0	0	0	0	0	0	0	0	0	0	0	1	1	0	0	0	0	0	1			1	0	0	0	0	0
47	6	1984	1	Sweden	0	0	3		1		0	0	6	Clinical research	0	0	0	0	0	0	0	0	0	0	0	0	0	0	0	0	Public health Masters student	1	0	1	1	1	0	1	0	0	1			1	0	0	0	0	1
48	6	1956	1	Italy	0	0	2		0		1	1	6	Social 0	1	0	0	1	0	0	0	0	1	0	0	0	0	0	0	0	0	0	0	0	1	1	0	0	0	0	1			1	0	0	0	0	0
49	6	1984	1	Belgium	1	0	2		1		0	2	0		0	0	0	0	0	0	0	1	1	0	0	0	1	0	0	0	0	1	0	1	1	0	0	0	0	1	0			1	0	0	1	0	0
49	1	1968	1	Serbia	0
50	6	1954	0	Belgium	0	1	1		4	masrer in epidemiology and statistics	0	0	6	national scientific public health institute	1	0	0	1	0	1	0	0	0	0	0	0	0	0	0	0	0	1	1	1	1	1	1	1	0	0	1	2		0	0	0	0	0	0
51	6	1987	1	Turkey	0	0	0		0		1	0	1		0	0	0	0	0	0	1	1	0	0	0	0	0	0	0	0	0	0	0	1	1	1	0	1	0	1	0			1	1	0	0	0	0
52	6	1977	1	Belgium	0	0	1		2		1	1	0		1	0	0	0	0	0	0	0	0	0	0	0	0	0	0	0	0	0	0	0	0	1	0	0	0	0	1			0	0	0	0	0	1
53	6	1968	1	Italy	0	0	2		4	technical sciences	0	0	0		0	0	0	1	0	0	0	1	0	0	0	0	0	0	0	0	0	0	0	0	1	1	0	0	0	1	0			1	1	0	0	0	0
54	6	1973	0	Finland	0	0	2		0		0	0	0		1	0	1	0	0	0	0	0	0	0	0	0	1	0	0	0	0	1	1	0	1	0	0	0	0	0	0			0	0	0	1	0	1
55	6	1968	1	Switzerland	0	0	2		1		1	0	0		0	0	0	1	0	0	0	1	1	0	0	0	0	0	0	0	0	0	0	1	1	1	1	1	0	0	1			1	0	0	0	1	0
56	6	1962	1	Thailand	0	0	2	Doctor of science	4	Pharmacology	0	0	0		0	0	0	1	0	0	0	1	1	0	0	0	0	0	0	0	0	1	0	0	1	1	0	0	0	0	1			1	1	0	0	0	0
57	6	1963	1	Turkey	1	0	3		0		1	1	0		1	0	0	1	0	0	0	0	1	0	0	0	0	0	0	0	0	1	0	1	1	0	0	1	0	1	1			1	1	0	0	0	0
58	6	1982	1	Malta	0	3	2		3	Degree in Psychology and PhD in Public Health (0)	0	1	0		0	0	0	0	0	0	0	0	0	0	0	0	0	0	0	0	Social determinants of health	1	0	1	1	1	0	0	0	0	0			0	1	0	0	0	0
59	0			Bulgaria
60	6	1987	1	Portugal	0	0	1		1		1	1	0		0	0	0	0	0	0	0	0	0	0	0	0	0	0	0	1	Health promotion, Environmental health	1	0	0	1	1	0	0	0	1	1			1	1	0	0	0	0
61	2	1974	1		0	3	2		3	public health	0	0	0		0	0	0	0	0	0	0	0	0	0	0	0	0	0	0	0	patient education
62	6	1956	0	Lithuania	1	0	2		0	medicine, epidemiology, nutrition	0	0	0		1	0	0	1	0	1	0	0	0	0	0	0	0	0	0	0	0	1	0	0	0	1	0	0	0	0	0			1	1	1	1	1	1
63	6	1968	1	Belgium	0	0	2		1		0	2	0		1	0	0	0	0	0	0	1	0	0	0	1	0	0	0	0	0	1	0	0	0	0	0	0	0	0	0			1	0	0	0	0	1
64	2	1968	0	Spain	0	4	1		0		1	1	0		0	1	0	0	0	0	1	0	1	0	0	0	0	0	0	0	0
65	6	1974	1	Denmark	0	0	2		0		1	0	0		1	0	0	1	0	0	0	0	1	0	0	0	0	0	0	0	0	1	0	0	0	0	0	1	0	0	0			0	1	0	0	0	0
66	6	1958	1	Romania	0	0	2		0		0	1	0		1	0	0	0	0	0	0	0	0	0	0	0	0	0	0	0	0	1	0	0	0	0	0	0	0	0	1			1	0	0	0	0	0
67	6	1952	0	Albania	0	1	1	Doctorate in medicine, Master degree in Law and in Public administration	0		0	2	3		0	0	0	1	0	0	0	0	1	1	0	0	0	0	0	0	0	1	0	0	1	1	0	1	0	0	1	1		1	1	0	0	0	0
69	6	1950	0	Italy	0	0	3		0		1	0	0		0	0	0	0	0	0	0	0	0	0	0	0	1	1	0	1	0	1	0	1	0	1	1	0	0	1	1			1	1	0	0	0	0
70	6	1992	0	Italy	0	0	2		0		0	0	3		1	0	0	0	0	0	0	0	0	0	0	0	0	0	0	0	0	1	0	0	1	0	0	1	0	0	0			1	0	0	0	0	0
71	6	1971	0	Netherlands	0	1	0		0		0	1	0		1	0	0	0	0	0	0	1	1	0	0	0	0	0	0	0	0	0	0	1	0	0	0	0	0	0	0	2		1	0	0	0	0	1
72	2	1973	1	Belgium	0	0	2		3	social medicine (public health)	1	2	0		0	0	0	0	0	0	0	0	1	0	0	0	0	1	0	1	0
73	6	1965	1	Italy	1	1	1		4		0	0	6	Capacity building and advocacy for patients and policy makers	0	0	0	1	0	0	0	0	1	0	0	0	0	0	0	0	0n communicable diseases or chronic conditions and work or workability	0	0	0	0	1	0	0	0	0	0	2		0	0	0	0	0	0
75	6	1986	1	Slovakia	0	0	1		3	Public Health	1	0	0		0	0	0	0	0	1	0	0	0	0	0	0	0	0	0	0	Evidence syntheses, health research methods	0	0	0	0	0	0	0	0	0	1			1	0	0	0	0	0
76	2	1987	1	Italy	0	0	1		0		1	0	0		1	0	1	0	0	0	0	0	0	0	0	0	1	0	0	0	0
77	6	1965	1	Germany	0	3	2		4	Management	0	0	0		0	0	0	0	0	0	0	0	1	0	0	0	0	0	0	0	0	1	0	1	1	1	1	0	0	0	1			1	1	0	0	0	0
78	6	1971	0	Italy	0	0	2		0		1	1	4		0	0	0	1	0	0	1	0	0	0	0	0	0	0	0	0	0	0	0	1	1	1	0	1	0	1	1			0	1	0	1	0	0
79	6	1986	0	Greece	0	1	1		0		1	1	0		1	0	0	1	0	0	0	0	0	0	1	0	0	0	0	0	0	0	0	0	1	0	0	1	0	0	0	1		0	1	0	0	0	0
80	6	1978	1	Romania	0	1	2		2		1	1	0		0	0	0	0	0	1	0	0	0	1	0	0	0	0	0	0	0	1	1	1	1	1	1	1	1	1	1	1		1	1	0	0	0	0
81	6	1951	0	Italy	0	0	1		4	Political science and philosophy	0	0	0		1	0	0	1	0	0	0	1	0	0	0	0	0	0	0	0	0	0	0	1	1	0	0	0	0	0	1			0	0	0	0	0	0
84	6	1955	1	Hungary	0	1	2		0		0	0	3		0	0	0	0	0	0	0	1	0	0	0	0	0	0	0	0	0	1	0	1	1	1	0	1	0	1	1	1	4	1	1	0	0	0	0
85	6	1967	1	Denmark	0	0	1		0		0	0	5		0	0	0	0	0	0	0	0	1	0	0	1	0	0	0	0	0	1	0	1	1	1	0	0	0	1	1			1	1	0	0	0	0
86	6	1986	0	Belgium	0	1	2		0		1	1	0		1	0	0	0	0	0	0	0	0	1	1	0	0	0	0	0	0	0	0	1	0	0	0	0	0	0	1	1	0	1	0	0	0	0	0
87	6	1969	1	UK	0	0	1		0		0	1	4		0	0	0	0	0	0	1	0	0	0	0	0	0	0	0	0	0	1	1	1	1	1	1	1	1	1	1			1	0	0	0	0	0
88	6	1955	1	Italy	0	0	1		0		1	1	1		0	0	0	0	0	0	0	1	1	0	0	0	0	0	0	0	clinical 0	1	0	0	0	0	0	0	0	0	1			1	1	0	0	0	1
89	0			Serbia
90	6	1989	0	Portugal	0	0	1		0		1	0	0		1	0	0	0	0	0	1	1	0	0	0	0	0	0	0	0	0	1	0	0	1	0	0	1	0	0	0			1	1	0	0	0	0
91	4	1964	1		0	0	2		2		0	0	0		0	0	0	0	0	0	0	0	1	0	0	0	0	1	0	1	0	0	0	1	1	1	0	0	0	0	1			1	1	0	0	0	0
92	6	1973	1	Italy	0	0	2		4	health systems, organisational sociology, policy and politics	0	0	0		0	0	0	0	0	0	0	1	1	0	0	1	0	0	0	0	0	1	0	1	0	1	0	0	0	1	1			1	0	0	0	0	0
93	6	1977	0	UK	0	3	1		4	Education	0	0	0		0	0	0	0	0	0	0	0	0	0	0	0	0	0	0	1	0	0	0	1	1	1	1	0	0	0	1			1	0	0	1	0	1
94	1	1984	0	Netherlands	0
95	6	1963	1	Germany	0	3	2		2		0	0	0		0	0	0	0	0	0	0	1	0	0	0	0	1	0	0	0	Primary care policy	1	0	0	1	0	0	0	0	1	1			1	0	0	0	0	0
96	6	1969	1	Portugal	0	0	1		4	Biomedical	0	2	0		1	0	0	0	0	0	0	1	0	0	0	0	0	0	0	0	0	1	0	1	0	1	0	0	0	0	1			1	1	0	0	0	0
97	4	1969	1	UK	0	3	2		0		0	1	0		1	0	0	0	0	0	0	1	0	0	0	0	0	0	0	0	0	1	0	0	1	1	0	0	0	0	0			1	0	0	0	0	0
98	2	1976	0	Sweden	0	0	2		2		0	0	0		0	0	0	1	1	0	0	1	0	0	0	0	0	0	0	0	0
99	6	1949	0	Netherlands	1	1	1		0		1	1	0		0	1	0	0	0	0	1	0	1	0	0	0	0	0	0	0	0	0	0	0	0	0	0	1	0	1	1	1	3	0	1	0	1	0	0
100	6	1974	1	Norway	0	0	1		3	MD and MPH	1	0	3		0	0	0	0	0	0	0	0	1	0	0	0	0	0	0	0	national guidelines for good practice	1	1	1	1	1	0	0	0	0	1			0	1	0	0	0	0
101	6	1984	0	Germany	0	1	2		4	Demography	0	1	3		0	0	0	0	0	0	1	0	1	0	0	0	0	0	0	1	0	0	0	1	0	0	0	1	0	0	1	1	0	0	0	1	0	0	0
102	1	1979	1	Norway	0
103	6	1980	1	Denmark	0	0	2		0		1	1	0		1	0	0	1	0	1	0	0	0	0	0	0	0	0	0	0	0	1	1	1	1	0	0	1	0	0	1			1	1	0	0	0	0
104	6	1953	0		1	0	1		3	Public Health/Health Promotion	0	2	4		0	0	0	0	0	0	0	0	1	0	0	0	0	1	0	0	0	0	0	0	0	1	0	0	0	0	0			1	0	0	0	0	1
105	2	1973	0	India	0	0	2	MD, MHA	1		0	0	4		0	0	0	0	0	0	0	1	1	0	0	0	0	0	0	0	0
106	6	1953	1	Denmark	0	0	3		0		1	1	0		1	0	1	0	0	0	0	0	1	0	0	0	0	0	0	0	0	1	0	1	0	0	0	0	0	0	1			1	0	0	0	0	1
107	2	1975	1	Germany	0	0	1		3	Political sciences, eco0mics and law - public health policy	0	0	6	International organisation	0	0	0	0	0	0	0	0	1	0	0	0	0	0	0	0	0	0	0	0	0	0	0	0	0	0	0			0	0	0	0	0	0
108	6	1970	1	Norway	0	0	1		0		0	0	0		0	0	0	0	0	0	0	1	0	0	0	0	0	0	0	0	0	1	0	1	1	0	0	0	0	0	1			1	0	0	0	1	1
109	2	1987	1	Denmark	0	0	1		3	Health education and promotion	0	1	3		0	0	0	1	0	1	0	0	0	0	0	0	1	0	0	0	0
110	6	1984	1	Norway	1	0	1		4		0	0	0		0	0	0	0	0	0	0	0	0	0	0	0	0	0	0	0	Public health prevention; public health decision making	1	0	1	1	1	1	1	0	0	1			0	1	0	0	0	0
111				Denmark
112	6	1983	1	Georgia	0	0	1		3	public health, Physical Activity and Nutrition	1	0	0		0	0	0	0	0	0	0	0	1	0	0	0	0	0	0	0	0	1	0	0	1	1	1	1	0	1	1			1	0	1	0	1	1
113	6	1959	1	Belgium	0	0	2		4		0	0	4		0	0	0	0	0	0	1	1	1	0	0	0	0	0	0	0	0	0	0	1	1	1	0	1	0	0	1			1	1	0	0	0	1
114	6	1948	0	Netherlands	0	0	2		0		1	1	0		0	0	0	0	0	0	1	1	1	0	0	0	0	0	0	0	0	1	0	0	0	0	0	0	0	0	0			0	0	0	0	0	1
115	-1
116	6	1959	1	Netherlands	0	3	2		3	Public Health	0	0	0		0	0	0	0	0	0	0	0	1	0	0	0	0	0	0	0	0	0	0	0	1	1	0	1	0	0	1			0	0	0	0	0	0
117	0			Spain
118	6	1964	1	Georgia	1	0	1		1		0	2	0		1	0	0	0	0	0	0	0	0	0	0	1	0	0	0	0	congenital a0malies and prenatal diag0sis	1	1	1	1	1	0	0	0	1	1			1	1	0	0	0	0
119
120	6	1958	0	Netherlands	0	0	1		0		0	2	4		0	0	1	0	0	0	0	0	1	0	0	0	0	0	0	0	0	1	1	1	1	1	0	0	0	0	0			1	1	0	0	0	0
121	6	1982	1		1	0	2		3	Public Health	0	0	0		0	0	0	1	0	0	0	0	0	0	0	0	1	0	0	0	Prevention	0	0	1	1	1	0	0	0	0	0			1	0	0	0	0	1
122	2	1961	0	Portugal	0	0	2		0		0	0	1		0	1	0	0	0	0	1	0	1	0	0	0	0	0	0	0	0
123	6	1977	1		0	0	2		4		0	1	1		0	0	0	1	0	1	0	0	0	0	0	0	0	0	0	0	Behavior change, disease prevention	0	0	0	1	1	0	1	0	0	0			1	1	0	0	1	0
124	6	1979	0	Spain	1	0	2		3	Public Health	0	1	0		0	1	0	0	0	0	0	1	1	0	0	0	0	0	0	0	0	1	0	1	1	1	0	1	0	1	1			1	0	0	0	1	0
125	6	1965	0	Germany	0	0	1		4	Dentistry	1	1	0		0	0	0	0	0	0	0	0	0	0	0	0	0	0	0	0	Oral Public Health	1	0	0	1	0	0	0	0	1	0			0	1	0	0	1	0
126	1	1974	1	Bosnia and Herzegovina	0			Residency
127	6	1985	1	Israel	0	0	3	PhD candidate	0		1	1	3		0	0	0	0	0	0	1	1	1	0	0	0	0	0	0	0	0	0	0	0	1	0	0	0	0	1	1			1	1	0	0	0	1
128	6	1967	1	Austria	0	0	3		3	public health, health policy and equity	1	2	6	private-consultation	1	0	1	0	1	0	0	0	0	0	0	0	0	0	0	0	0	0	0	0	0	0	0	1	0	0	1			1	1	0	0	0	0
128	6	1979	0	Israel	0	0	2		0		1	1	3		0	0	0	1	0	0	0	0	1	0	0	0	0	0	0	1	0	1	0	0	0	0	0	1	0	0	1			0	1	0	0	0	0
129				Portugal
130	6	1983	0	Sweden	0	0	2		4	Social Sciences	0	0	4		0	0	0	0	0	0	1	1	1	0	0	0	0	0	0	0	0	1	0	0	0	1	0	0	0	0	0			0	0	0	0	0	1
131	6	1956	0	Italy	0	1	2		0		0	1	6	Programmatic support of implementation in primary care (GP's, Community Pharmacies, Youth Care	0	0	0	0	0	0	0	1	0	1	0	0	0	0	0	0	Prevention of birth defects/Promotion of preconception care	1	0	1	1	1	0	1	0	1	1	1	4	1	1	0	0	0	0
132	6	1967	1	Canada	1	0	2		3	Public Health	1	1	0		0	0	0	0	0	0	0	0	1	0	0	0	1	1	0	0	0	1	0	0	0	1	0	0	0	0	1			1	0	0	0	0	1
132				Azerbaijan
133	4	1991	1		0	0	1		0		0	0	0		1	0	0	0	0	0	0	1	0	0	0	0	0	0	0	0	0	1	1	1	1	1	1	1	0	0	1			1	0	0	0	0	1
134				Germany
135	6	1958	1	Netherlands	0	0	2		0		0	1	4		1	0	0	0	0	0	0	0	1	0	0	0	0	0	0	0	0	0	0	1	0	0	0	1	0	0	1			1	1	0	0	0	0
136				Sweden
137	0	1972
138				Armenia
139	6	1972	1		0	0	2		0		1	1	0		1	0	0	0	0	0	0	1	0	0	0	0	0	0	0	1	0	1	1	1	1	1	1	1	1	1	1			1	1	1	1	1	1
140	0			Spain
141	6	1976	1	Bulgaria	0	0	2		1		0	1	0		0	0	0	0	0	1	0	0	0	0	0	0	0	0	0	0	0	1	0	1	1	1	0	1	1	1	1			1	0	0	0	1	1
142	6	1972	0		0	3	1		1		0	1	6	Pharmaceutical industry	0	1	0	0	0	0	0	0	0	0	1	0	0	0	0	0	0	1	0	1	1	1	0	1	0	0	1			1	1	0	0	0	0
143	6	1974	1	Bulgaria	0	0	1		3	epidemiology	0	0	0		1	0	0	0	0	0	0	1	1	0	0	0	0	0	0	0	0	1	0	1	1	1	1	0	0	0	1			1	1	0	1	0	0
144	6	1988	1		0	0	1		1		0	0	0		1	0	0	0	0	0	0	0	0	0	0	0	0	0	0	1	Health inequalities	1	0	1	1	1	0	0	0	0	0			0	0	0	0	0	1
145	6	1970	1	Portugal	0	0	2		0		1	1	3		0	0	0	0	0	0	1	0	1	0	0	0	0	0	0	0	0	1	1	0	1	1	0	1	0	1	1			1	1	0	0	0	0
146	6	1956	0	Portugal	0	0	1		0		0	1	3		0	0	0	0	0	0	0	0	1	0	0	0	0	0	0	0	0	1	0	0	1	0	0	1	0	0	0			1	0	0	0	0	1
147	6	1988	1	Netherlands	0	0	1		1		1	0	0		0	0	0	1	0	0	0	1	1	0	0	0	0	0	0	0	0	0	0	1	1	1	0	0	0	0	0			0	0	0	0	0	1
148	1	1963	1	Portugal	0
149	0			Denmark
150	0	1968		Netherlands
151	1	1968	1	UAE	0
152				Finland
153	6	1968	1		0	0	2		1		0	1	0		0	0	0	1	0	0	0	0	0	0	0	0	0	0	0	0	0	1	0	1	1	0	0	1	0	1	0			1	0	0	0	0	0
153	6	1964	1	France	0	1	2		2		0	1	3		0	0	0	1	0	0	0	0	0	1	0	0	0	0	0	0	Research on gene-environemnt interactions in 0n-communicable diseases	1	0	1	1	1	1	1	0	1	1	1	4	1	1	1	1	0	0
154	2	1970	1	France	0	4	1		4	Anthropology and MBA	0	0	0		0	0	0	0	0	0	0	1	0	0	0	0	0	0	0	0	0
155	6	1989	0		0	0	2		0		1	2	0		1	0	0	0	1	0	0	0	0	0	0	0	0	1	0	0	0	0	0	1	0	0	1	0	0	0	0			0	0	0	0	0	1
156	6	1952	0	Portugal	0	0	2		0		1	1	0		1	0	0	0	0	0	0	1	0	0	0	0	0	1	0	0	0	1	0	0	0	0	0	1	0	1	1			0	0	0	0	0	0
157	6	1965	1	Portugal	0	0	2		0		0	0	0		0	0	0	0	0	0	0	0	1	0	0	0	0	0	0	0	0	1	0	1	1	1	0	1	0	1	1			1	1	0	0	0	0
158	6	1938	0	Canada	0	0	2		0		0	0	5		1	0	0	0	0	0	0	0	0	0	0	1	0	0	0	0	0	0	0	0	0	0	0	0	0	0	1			0	0	0	0	0	0
159	2	1946	0	Bulgaria	0	1	2		0		0	1	0		1	0	0	0	1	0	0	0	0	0	0	0	0	0	0	0	Public Health research in general
160	6	1956	1	Sweden	0	0	2		0		0	0	0		1	0	0	0	0	0	0	1	0	0	0	0	0	1	0	0	0	0	0	0	1	1	0	0	0	1	0			1	1	0	0	0	0
161	4	1957	0	UK	0	0	2		3	Public Health Sciences / EPidemiology / 0	0	0	0		1	0	0	1	1	0	0	0	0	0	0	0	0	0	0	0	0	1	0	0	1	1	0	0	0	1	1			0	0	0	1	0	0
162	0			Sweden
163	6	1959	0	Denmark	0	1	1		0		0	0	0		0	0	0	0	0	0	1	1	1	0	0	0	0	0	0	0	0	1	1	1	1	1	0	1	0	1	1	1	2	1	1	0	0	0	0
164	6	1971	0		0	0	1		0		0	0	0		1	0	0	0	0	0	1	1	0	0	0	0	0	0	0	0	0	1	0	1	1	1	1	1	0	1	1			1	0	0	0	0	0
165	6	1960	1	Italy	1	0	2	Habilitation	0		0	0	4		0	0	0	0	0	0	0	1	1	0	0	0	1	0	0	0	0	1	0	0	0	0	0	0	0	0	0			0	1	0	0	0	0
166	6	1945	1	Switzerland	0	0	1		4	start as physiotapist, masters in sociology	0	2	0		0	0	0	0	0	0	0	0	1	0	0	1	0	0	0	0	0wadays retired, pensioner. During an active (46 yrs) working-life the work and the whole health-system changes a lot	0	0	1	0	0	0	0	0	0	0			0	0	0	0	0	0
168	6	1946	1	Nepal	0	0	3		4	sociology, psychology	0	0	6	hospital and academic	1	0	0	0	0	0	1	0	0	0	0	0	0	0	0	0	teaching public health	0	0	0	1	1	0	0	0	0	0			1	0	0	0	0	0
169	6	1977	0	Nepal	0	0	1		0		1	0	4		0	0	0	0	0	0	1	0	1	0	1	0	0	0	0	0	0	1	0	1	0	0	0	1	0	0	1			1	1	0	0	0	0
170
171	6	1960	0	Italy	0	0	2		4	epidemiology, ageing and health	0	0	0		1	0	0	0	0	0	0	0	0	0	0	0	0	0	0	0	0	1	1	1	1	1	1	1	1	1	1			1	0	0	1	0	0
172	6	1951	1	Italy	0	0	2		0		0	0	0		1	1	0	0	0	0	0	0	1	0	0	0	0	0	0	0	0	1	0	0	1	0	0	0	0	0	0			0	0	0	0	0	1
173	2	1933	0	Spain	0	0	2		2		0	1	0		0	0	0	0	1	0	0	0	1	0	0	1	0	0	0	0	0
174	6	1979	0	Finland	0	0	1		0		1	0	4		1	0	1	0	0	0	0	0	0	0	0	0	0	0	0	0	0	0	0	0	1	1	0	1	0	0	1			0	1	0	0	0	1
175	6	1950	1	Germany	0	0	1		4		0	2	6	association of health promotion	0	0	0	0	0	0	0	0	1	0	0	0	0	0	1	1	0	1	0	0	1	1	0	0	0	1	0			0	0	0	0	0	1
176	6	1956	1	Italy	1	0	2		0		1	0	3		0	0	0	0	0	0	1	1	1	0	0	0	0	0	0	0	0	1	1	1	1	1	0	1	0	1	1			1	1	0	0	0	1
177	6	1956	0		0	0	2		0		1	1	0		1	0	0	1	0	0	0	0	1	0	0	0	0	0	0	0	0	0	0	1	1	1	0	0	0	0	0			1	1	0	0	0	0
178	6	1971	0	Malta	0	0	2		0		1	1	4		0	0	0	1	0	0	1	0	1	0	0	0	0	0	0	0	0	1	1	0	0	0	0	1	0	1	1			0	0	0	1	1	0
179	6	1960	0	Sweden	0	0	1		0		0	0	0		0	0	1	0	0	0	1	0	1	0	0	0	0	0	0	0	0	1	0	1	1	1	0	1	0	1	1			1	1	0	0	0	0
180	6	1973	1	Poland	0	3	2		0		1	2	0		1	0	0	1	0	0	0	0	0	0	0	0	0	0	0	0	0	1	0	1	1	1	0	1	0	1	0			1	0	0	0	0	0
181	6	1965	1	Poland	0	3	2		4	Political Science	0	0	3		0	0	0	0	0	0	1	1	0	0	1	0	0	0	0	0	0	1	0	1	1	1	0	1	0	1	1			1	0	0	0	0	0
182	6	1967	1	Portugal	0	0	1		0		1	2	5		0	0	0	0	0	0	1	0	0	0	0	0	0	0	0	0	Screening	0	0	1	1	1	0	0	0	0	0			1	0	1	0	0	0
183	6	1966	0	Belgium	0	3	2		0		0	1	0		1	0	0	0	0	0	0	1	0	0	0	0	0	0	0	1	0	1	0	1	1	1	1	0	0	0	1			1	0	0	0	0	0
184	6	1969	1	Denmark	0	0	2		4	Sociology	0	0	0		0	0	0	0	0	0	0	0	0	0	0	0	0	0	0	0	inequality in health	0	0	0	1	1	0	0	0	0	1			1	1	0	0	0	0
185	6	1966	1	UK	0	0	1		0		1	0	2		0	0	0	1	0	0	0	0	1	0	0	0	0	0	0	0	0	1	0	0	1	1	0	1	0	0	1			1	1	0	1	1	1
186	0			Romania
187	6	1960	0	Italy	0	0	2		0		1	1	0		1	0	0	0	0	0	0	1	0	0	0	0	0	0	0	1	0	1	0	1	1	1	0	1	0	0	0			1	0	0	0	0	0
188	6	1958	0	Latvia	0	0	2		0		1	1	0		1	0	0	0	0	0	0	0	0	0	0	0	0	0	0	0	0	1	1	1	1	1	0	1	0	1	1			1	1	0	0	0	0
189	6	1955	0	Netherlands	0	3	2		4		0	2	0		1	0	0	0	0	0	0	0	0	0	0	0	0	1	0	0	old poeple health	0	0	1	1	1	1	0	0	0	1			1	1	0	0	0	1
190	6	1962	0	Malta	0	0	1		0		0	1	5		0	0	0	0	0	0	0	0	0	0	0	0	0	0	1	0	0	1	0	1	1	1	1	1	0	1	1			1	1	0	1	0	1
191	6	1965	1	Finland	0	0	1		1		1	1	6	Nursing Colllege	0	1	0	0	0	0	0	0	0	0	0	0	1	0	0	1	0	1	0	1	1	0	0	0	0	0	1			0	0	0	0	0	0
192	6	1957	0	Switzerland	0	0	2		0		0	0	0		1	0	0	0	1	1	0	0	0	0	0	0	0	0	0	0	0	1	0	0	1	1	0	0	0	0	1			1	0	0	0	0	0
193	6	1973	1	Romania	0	0	2		4	Sociale Science and Sociology	0	0	6	the University sector	0	0	0	0	0	0	0	0	1	0	0	0	0	0	0	0	0	0	0	0	0	0	0	0	0	0	1			0	0	0	0	0	0
194	6	1963	1		0	0	2		0		1	0	0		0	0	0	0	0	0	1	1	0	0	0	0	0	0	0	0	0	1	1	1	1	1	1	1	1	1	1			1	1	0	0	0	1
195	6	1944	0	Netherlands	1	1	2		0		0	1	0		1	0	0	0	0	0	0	0	0	0	0	0	0	0	0	0	0	1	0	1	1	1	0	0	0	0	0	1	3	0	0	0	0	0	0
196	6	1967	0	Norway	0	3	2	eidg.diplomiert	4		0	0	0		0	1	0	0	0	0	0	0	0	0	0	0	0	0	0	0	0	1	0	0	0	0	0	0	0	0	0			1	0	0	0	0	0
197	6	1964	1	Netherlands	0	0	1		3	Doctor of medicine and Masters in Public Health 0	0	0	3		1	0	0	0	0	0	1	0	0	0	0	0	0	0	0	0	0	1	0	0	1	1	0	1	0	0	1			1	1	0	0	0	0
198	6	1947	1	Austria	0	3	3		0		0	1	6	family planing, private	0	0	0	0	0	0	0	0	0	0	0	0	0	0	0	0	see above	1	1	1	1	1	1	1	0	1	1			1	1	1	0	0	0
199	6	1975	1	Norway	1	0	2		0		0	0	0		0	0	1	0	0	0	1	1	0	0	0	0	0	0	0	0	0	0	0	1	0	1	0	1	0	0	0			1	1	0	0	0	0
200	6	1977	0	Austria	0	0	2		0		0	0	0		1	0	0	0	1	0	0	0	0	0	0	0	0	0	0	1	0	1	0	1	1	1	0	1	0	1	1			1	1	1	0	1	0
201				Norway
202	6	1962	1	Philippines	1	0	2		0		0	1	5		0	0	0	1	0	1	0	0	1	0	0	0	0	0	0	0	0	1	0	1	1	1	0	1	0	1	1			1	1	0	0	0	0
203	6	1979	1	Switzerland	0	0	2		3	Public Health	1	0	0		0	0	0	0	0	0	0	1	0	0	0	0	1	0	0	0	0	1	1	1	1	1	1	1	0	1	1			1	1	1	0	1	1
204	6	1975	1	Slovenia	0	0	2		0		0	0	0		0	0	0	0	0	0	0	1	1	0	0	0	0	0	1	0	0	0	0	0	1	1	0	1	0	0	0			0	1	0	0	0	0
205				Denmark
206	6	1964	0	Lithuania	0	0	1		0		1	1	0		0	0	0	0	0	0	0	1	0	0	0	0	0	0	0	0	0	1	1	0	1	1	0	1	0	1	1			1	1	0	0	1	1
207	6	1942	1	Norway	0	0	2		0		0	1	1		0	0	0	0	0	0	1	0	0	0	0	0	0	0	0	1	I have been involved in WHO CINDI children programm (from 1996-2007), in countrywide children and adolescent's health program (1999-2006); I am the member of Tallinn City Health Council ( responsible for the project in population haelth im	1	0	1	0	1	0	0	0	0	1			0	0	0	0	0	0
208				Germany
209	6	1982	0	Malta	0	0	1		0		0	0	3		0	0	0	1	1	0	0	0	0	0	0	1	0	0	0	0	0	1	1	0	1	0	0	1	0	0	0			1	1	0	0	0	1
210	2	1972	1	Switzerland	0	0	2		3	Public health, Clinical psychology	0	2	0		1	0	0	1	0	0	1	0	0	0	0	0	0	0	0	0	0	1	0	0	0	0	0	0	0	0	0			0	0	0	0	0	0
211	6	1972	1	Austria	0	0	2		3	Public health, Clinical psychology	0	2	0		1	0	0	1	0	0	0	1	0	0	0	0	0	0	0	0	0	1	0	1	1	1	0	0	0	0	1			1	1	0	0	1	1
212				Czech Republic
213	1	1952	0		0
214	6	1971	0	Denmark	0	0	2		4	health communication	0	0	4		0	0	0	1	1	0	0	0	0	0	0	0	0	0	0	0	elderly health	0	0	1	0	0	0	1	0	0	1			1	0	1	0	0	1
215	6	1960	1	Malta	0	0	2		4		0	1	0		0	0	0	0	0	0	1	0	1	0	1	0	0	0	0	0	0	0	0	0	1	0	0	1	0	0	0			0	0	0	0	0	0
216	6	1973	1	Kazakhstan	0	3	2	University Professor	4	Social 0	1	0	0		0	0	0	0	0	0	0	0	1	0	0	0	0	1	0	1	0	1	0	0	1	0	0	0	0	1	1			1	1	0	0	0	0
217	6	1962	1		0	3	2		0		0	2	6	working health injury	0	0	0	0	0	0	0	0	0	0	0	0	0	0	0	0	working illness	0	0	1	1	0	0	0	0	1	1			1	1	1	0	1	0
218	6	1955	0	Italy	0	0	3		0		1	1	0		0	1	0	0	0	0	1	1	0	0	0	0	0	0	0	0	0	1	1	1	1	1	0	1	0	0	1			1	1	0	0	0	0
219	5	1975	0	Estonia	0	1	2		3	PhD in Child Psychopathology and behavioural genetics. In the UK 0n medical persons can also undertake the Public Health Specialist medical training scheme, which I have also completed and I am a Director of Public Health	0	0	6	UK 100,000 Ge0mes Project (National Government initiative to drive NHS transformation and build research infrastructure)	0	0	0	1	0	0	1	0	0	1	0	0	0	0	0	0	0	1	0	1	0	0	0	1	0	0	1	1	4	1	1	0	0	0	0
220	6	1952	0		0	0	1		4		0	0	0		1	0	0	1	0	0	0	0	0	0	0	0	0	0	0	0	0	1	0	0	0	0	0	0	0	0	0			0	0	0	0	0	0
221	6	1960	0	Malta	1	0	2		0		1	0	3		1	0	1	0	0	0	0	0	0	0	0	0	0	0	0	0	0	1	0	1	1	1	0	0	0	0	0			1	0	0	0	0	0
222	6	1965	0	Slovakia	0	0	2		4	Epidemiology, health eco0mics	0	0	0		1	1	0	0	0	0	0	1	0	0	0	0	0	0	0	0	0	0	0	1	0	1	0	1	0	1	1			1	1	0	0	0	0
223	6	1953	1	Slovakia	1	1	2		0		1	1	0		1	0	0	1	0	1	0	0	0	0	0	0	0	0	0	0	0	0	0	1	1	1	1	0	0	0	1	1	2	0	0	0	0	1	0
224	6	1942	0		0	0	2		0		0	0	0		0	0	0	1	0	0	0	1	0	0	0	0	0	0	0	0	0	0	0	1	1	1	0	0	0	1	0			1	1	0	0	0	0
225	6	1972	0	Sweden	0	0	2		4	Social and political sciences	0	0	0		1	0	0	0	0	0	0	0	1	0	0	0	0	0	0	0	Occupatianal Health & social inequalities	0	0	1	1	1	0	1	0	1	0			1	0	1	0	0	0
226	6	1940	0	Switzerland	0	0	2		0		1	1	1		0	0	0	0	0	0	0	0	0	0	0	0	0	0	0	0	epidemiology and occupational 0	1	0	1	1	1	0	0	0	1	0			1	1	0	0	0	0
227	6	1954	0	Bulgaria	0	1	1		0	medicine, statistics, epidemiology	0	0	6	Sientific Institute of Public Health	1	0	0	1	0	1	0	0	0	0	0	0	0	0	0	0	0	0	0	1	1	1	0	1	0	1	1	2		0	0	0	0	0	0
228	6	1965	1	Slovakia	1	0	2		0	Medicin and Statistics	0	1	4		0	0	0	0	0	0	1	0	0	0	0	0	0	0	0	0	0	1	0	1	1	1	0	1	0	0	1			1	1	0	0	0	0
229	6	1964	0	Austria	1	0	2		0		1	1	0		1	0	0	0	0	0	0	0	0	0	1	0	0	0	1	0	0	1	0	1	1	1	0	1	0	0	1			1	1	0	0	0	1
230	6	1978	0	Italy	0	0	1		0		1	0	0		1	0	1	0	0	0	0	0	0	0	0	0	1	0	0	0	0	1	0	0	1	1	0	1	0	0	1			1	0	0	0	0	0
231	6	1955	1	UK	1	0	2		0		1	1	0		0	0	0	0	0	0	0	1	1	0	1	0	0	0	0	0	0	1	0	1	1	1	0	0	0	1	1			0	0	0	0	0	0
232	6	1962	0	Denmark	0	0	2		0		0	0	0		1	0	0	1	0	0	0	1	0	0	0	0	0	0	0	0	0	1	0	0	1	1	0	1	0	0	0			1	1	0	0	0	0
233	6	1965	1	Switzerland	0	0	2		0		0	0	0		0	0	0	0	1	1	0	0	0	0	0	0	0	0	0	1	0	0	0	1	1	1	0	0	0	0	0			1	0	1	0	0	1
234	6	1976	1	Switzerland	1	0	2		4	Social Sciences	0	0	5		0	0	0	0	0	0	1	0	1	0	0	0	0	0	0	0	Immunisation programmes and vaccination services	0	0	1	1	1	0	0	0	0	1			1	1	0	0	0	0
235	6	1976	0	Russia	0	1	2		4		1	0	3		1	0	0	0	0	0	0	1	1	0	0	0	0	0	0	0	0	0	0	0	0	1	0	1	0	0	1	0	0	0	0	0	0	0	1
236	6	1958	0	Croatia	0	0	2		3	chemistry, later epidemiology, public health	0	0	0		0	0	0	1	0	0	0	0	1	0	0	1	0	0	0	0	0	1	0	1	1	1	0	1	0	0	1			1	0	0	0	0	0
237	1	1970	1	Rwanda	0
238	6	1949	0	Germany	0	0	2		0		1	0	0		0	0	0	0	0	0	0	0	0	0	0	0	0	0	0	0	Social Security 0	1	0	1	0	0	0	1	0	0	1			1	0	0	0	0	1
239	6	1984	1	Denmark	0	0	1		4	Food and nutrition engineer	1	1	6	Mutual health insurance	0	0	0	1	0	1	0	0	0	0	0	0	0	1	0	0	0	1	0	1	1	1	1	1	0	1	1			1	1	0	0	0	0
240	6	1956	0	Belgium	0	0	1		0		0	1	3		1	0	1	1	0	0	0	0	0	0	0	0	0	0	0	0	0	1	1	1	1	1	1	1	0	1	1			1	1	0	0	1	1
241				Denmark
242				Italy
243	2	1984	0	Portugal	0	1	2		0		1	1	0		1	0	0	1	0	0	0	0	0	0	0	0	0	0	0	0	0
244	6	1982	0	UK	0	0	0		0		1	0	3		1	0	0	0	0	0	1	0	1	0	0	0	0	0	0	0	0	1	0	0	1	1	0	1	0	0	1			1	1	1	0	0	0
245	6	1986	1	Belgium	1	3	1	Medical Specialization	1		0	0	0		0	0	0	1	0	0	1	0	0	0	0	0	0	0	0	0	0	0	0	1	1	1	0	0	0	0	0			0	0	0	0	0	1
246	6	1979	1	Romania	0	0	1		1		0	1	4		0	0	0	0	0	1	0	0	1	0	0	0	0	1	0	0	0	1	1	1	1	1	0	0	0	0	1			1	0	0	0	1	0
247	2	1979	1	UK	0	1	2		4	Educology	0	0	0		0	0	0	0	0	0	0	0	0	0	1	0	0	1	0	1	0
248	6	1979	1	Malta	0	3	2		4	Registered pharmacist, PhD in medicine (subject public health and health eco0mics)	1	0	0		1	1	0	0	0	0	0	1	0	0	0	0	0	0	0	0	0	0	0	1	1	1	0	1	0	0	1			1	1	0	0	0	0
249	6	1982	1	Denmark	0	0	3		0		1	0	4		1	0	0	1	0	0	1	0	0	0	0	0	0	0	0	0	0	0	0	1	1	1	0	0	0	0	1			1	1	1	1	0	0
250				Slovakia				professor in general practice
251	6	1992	1	Norway	1	0	1		3	Public health	0	1	0		1	0	0	0	0	0	0	1	0	0	0	0	0	0	0	0	0	0	0	0	1	1	0	0	0	0	1			0	1	0	0	0	1
252	2	1991	1	France	0	0	2		4		0	0	0		1	0	0	0	0	0	0	0	0	0	0	0	0	0	0	0	0
253	6	1976	1	Andorra	1	0	2		0		0	1	0		1	0	0	0	0	0	0	0	0	0	0	0	0	1	0	0	patient safety	1	0	1	1	1	0	0	0	0	0			1	0	0	0	0	0
254	6	1955	0	Switzerland	0	0	3		0		1	1	0		1	0	0	0	0	0	0	0	0	0	0	0	0	1	0	0	musculoskeletal pain	1	0	1	1	0	0	1	0	0	1			1	1	0	0	0	0
255	6	1960	0	Malta	0	0	2		0		0	1	0		1	0	1	0	0	0	0	0	0	0	0	0	0	0	0	0	0	1	0	1	1	1	0	1	0	0	1			1	1	1	1	0	0
256	4	1959	1	Sweden	0	0	1		1		0	0	5		1	0	1	0	0	0	0	0	0	0	0	0	0	0	0	0	0	1	0	1	1	1	0	0	0	1	1			1	0	0	0	0	0
257	6	1953	1	Norway	1	0	1		3	Public health	0	2	6	In between jobs	0	0	0	0	0	0	0	0	1	0	0	0	0	0	0	0	0	1	0	0	0	1	0	0	0	0	1			1	0	0	0	0	1
258	6	1986	1	Lithuania	0	3	1		0		0	2	1		0	0	0	0	0	0	0	0	1	0	0	0	0	0	0	0	0	0	0	0	0	0	0	0	1	0	0			1	0	1	1	1	1
259				Lithuania
260	6	1987	1	Sweden	0	0	1		0		1	1	5		1	0	0	1	0	0	0	0	0	0	0	0	0	0	1	0	0	1	1	1	1	1	1	1	0	0	1			1	1	1	0	0	1
261	6	1948	0	Italy	1	0	2		3	Public healt and nutrition in the applied fields of academics, organisational services , and public services.	1	1	6	Academics, Local public health services, organisational Public health services, and Clinical Public Health intervention programs .	0	0	0	0	0	1	0	0	0	0	0	0	0	0	0	0	0	1	0	1	1	1	1	1	0	0	1			0	1	1	0	1	1
262	6	1961	0	Denmark	0	0	2	PhD, DMSc	0		0	0	0		1	0	1	0	0	0	0	1	0	0	0	0	0	0	0	0	0	1	0	0	0	0	0	0	0	0	0			1	0	0	0	0	0
263	6	1953	1	Belgium	0	3	2		2		0	1	0		0	0	0	0	0	0	0	0	0	0	0	0	0	0	0	0	Coordination of Education in Master's Programme in Public Health at University	0	0	1	1	1	1	0	0	0	0			1	0	0	0	0	1
264	6	1955	0	Italy	0	0	2		0		0	1	4		0	0	0	1	0	0	0	0	1	0	0	1	0	0	0	0	0	0	0	1	1	1	0	1	0	0	1			1	1	0	0	0	1
265	6	1956	1		0	0	2		0		1	1	0		0	0	0	1	0	0	0	0	1	0	0	1	0	0	0	0	0	1	0	1	1	1	0	1	0	0	1			0	0	0	0	0	0
266	6	1952	1	Norway	0	0	3		0		0	0	0		0	0	0	0	0	0	0	0	0	0	0	1	0	0	0	1	0	1	0	0	0	0	0	0	0	0	0			0	0	0	0	0	1
267	6	1964	1	Italy	0	0	2	Staatsexamen	0		0	1	3		1	0	1	0	0	0	0	0	0	0	0	0	1	0	0	0	0	1	0	0	1	1	0	0	0	0	1			1	1	0	0	0	1
268	6	1975	1	Belgium	0	0	2		0		0	1	0		1	0	1	1	0	0	0	0	0	0	0	0	0	0	0	0	0	0	0	0	0	0	0	0	0	0	1			1	0	0	0	1	0
269	6	1982	1	Norway	0	0	1		0		1	0	5		0	0	1	0	0	0	0	0	0	0	0	0	0	0	0	0	0	1	1	1	1	1	0	1	0	0	1			1	0	0	0	1	0
270	6	1949	0	Romania	0	0	2		0		0	0	0		0	0	0	0	0	0	1	1	1	0	0	0	0	0	0	0	0	0	0	0	0	1	1	0	0	0	1			0	0	0	0	0	1
271	2	1950	0		0	0	3	currently PhD candidate	4	Law	0	0	6	privat research-company	1	0	0	0	0	0	0	0	0	0	0	0	0	0	0	0	0
272	2	1983	0	Portugal	0	3	1		4	Environmental sciences	0	0	0		1	0	1	0	0	0	0	0	1	0	0	0	0	0	0	0	0
273				Norway
274	4	1992	1	Italy	0	0	1		3	Health promotion	0	0	0		0	0	0	0	0	0	0	0	1	0	0	0	0	0	0	1	0	1	0	0	0	0	0	0	0	1	0			0	1	0	1	0	0
275	6	1987	1	Germany	0	0	3		4	Statistics, informatics	0	2	0		0	0	0	0	0	0	0	0	0	0	0	0	0	0	0	0	Public health informatics	0	0	1	1	1	1	0	0	0	0			0	0	0	0	0	0
276				Denmark
277	6	1961	0	UK	0	1	2		0		0	1	0		0	0	0	1	0	0	0	0	0	1	0	0	1	0	0	0	0	1	1	1	1	1	1	1	0	1	1	1		1	1	0	0	0	0
278	2	1986	1	Bulgaria	0	1	1		1		0	0	4		0	0	0	0	0	0	0	0	1	0	0	0	0	0	0	0	0
279	6	1946	1	Malta	0	3	2		2		0	0	0		1	0	0	0	0	0	0	0	0	0	0	0	0	0	0	0	0	1	0	0	0	0	0	0	0	0	1			1	1	0	0	0	0
280	6	1984	0	Bulgaria	0	0	2		3	Public Health	1	0	5		0	0	0	1	0	1	0	0	1	0	0	0	0	0	0	0	0	1	0	1	1	1	0	0	0	0	1			1	1	0	0	0	0
281	6	1967	1	Malta	0	3	2	Microbiology and Virology Specialization	4	Social work in health care	0	1	0		0	0	0	0	0	0	0	1	0	0	0	0	0	0	0	0	0	1	0	0	1	1	0	1	0	1	1			1	0	0	0	0	1
282	6	1968	1	Kazakhstan	0	0	1		1		0	0	6	Corporate (employee) Health (Global)	0	0	0	1	0	1	0	0	1	0	0	0	0	0	0	0	0	1	0	0	1	1	0	1	0	0	1			1	1	0	0	0	0
283	6	1962	1	Germany	0	3	2	Licenciate degree MD	3	Bachelore health profression, doctorate "0/public health"	0	2	0		1	0	0	0	0	0	0	0	0	0	0	0	0	1	0	0	Sickness insurance 0	1	0	1	1	1	0	1	0	1	1			1	0	0	0	1	1
284	6	1964	1	Kazakhstan	0	0	2		3	Nursing and public health	0	0	0		0	0	0	0	0	0	0	1	1	0	1	0	0	0	0	0	0	0	0	1	1	1	0	1	0	1	0			1	1	0	0	0	0
285	6	1974	0	Italy	0	4	3		2		1	1	0		0	0	0	0	1	0	0	0	0	0	0	0	0	0	0	0	Environmental Hygiene	1	0	0	1	0	0	0	0	0	1	2	2	1	1	0	0	0	0
286	6	1986	0		0	1	1		0		1	1	0		0	0	0	0	0	0	0	0	1	1	1	0	0	0	0	0	0	1	0	1	1	0	0	1	0	0	0	1		1	1	0	0	0	0
287	6	1969	0	Belgium	0	0	3		0		0	0	4		0	0	0	0	0	0	1	0	0	0	0	0	0	0	0	0	0	1	0	1	1	1	1	1	0	1	1			1	1	0	0	0	0
288	6	1960	1	Switzerland	0	0	2		0		0	1	0		1	0	0	0	0	0	0	0	0	0	0	0	0	0	0	0	0	1	0	1	1	1	0	0	0	0	1			0	1	0	0	0	0
289	6	1991	0		0	3	1		0		1	1	0		0	0	0	0	0	0	1	1	0	0	1	0	0	0	0	0	0	0	1	1	1	1	1	1	0	1	1			1	1	1	1	1	1
290	6	1980	1	Hungary	0	0	1		0		1	1	5		1	0	0	1	0	0	0	0	0	0	0	0	0	0	0	0	0	1	0	1	1	1	0	0	0	0	1			1	1	0	0	0	1
291				Latvia
292				Italy
293	2	1977	1	Malta	0	0	1		4		0	0	0		1	0	0	1	0	0	0	0	0	0	0	0	0	0	0	1	0
294	6	1956	0	Sweden	0	1	2		4		0	0	0		1	0	0	0	0	0	0	1	0	0	1	0	0	0	0	0	0	1	0	0	1	1	0	0	0	1	1	1	2	1	0	0	0	0	0
295	6	1972	0		0	0	2		3	Epidemiology	0	0	0		1	0	0	0	0	0	0	0	0	0	0	0	0	0	0	0	0	1	0	0	1	1	1	1	0	0	0			1	1	0	0	0	0
296	0			Sweden
297	6	1956	1	Belgium	1	0	1		0		1	0	2		0	0	0	1	0	0	0	0	1	0	0	1	0	0	0	0	0	0	0	1	1	0	0	1	1	0	1			1	1	0	0	1	1
298	6	1962	0	Italy	0	0	1		0		0	0	4		0	0	0	0	0	0	0	0	1	0	0	0	0	0	0	0	0	0	0	1	1	1	0	0	1	1	0			1	1	0	0	0	1
299	6	1975	1	Portugal	0	1	2		2		1	1	0		1	0	0	0	0	1	0	0	0	1	0	0	0	0	0	0	0	1	0	1	1	0	0	0	0	0	0	1		0	1	0	0	0	0
300	6	1952	1	Spain	0	0	1		0		0	0	4		0	0	1	0	0	0	1	0	0	0	0	0	0	0	1	0	0	0	0	0	1	1	0	0	0	1	1			0	1	0	0	0	0
301				Italy
302	6	1952	0	Italy	0	3	2		4		0	0	0		1	1	0	0	0	0	0	1	0	0	0	0	0	0	0	0	0	1	0	1	1	1	1	1	0	1	1			1	1	0	0	0	0
303	6	1950	1	Denmark	0	1	2		3	public health, health promotion	1	1	0		0	0	1	1	0	0	0	0	1	0	0	0	0	0	0	0	0	1	0	1	1	1	0	0	0	1	1	1	2	1	1	0	0	0	1
304	2	1987	1		0	0	1		3	Public Health	0	0	0		0	0	0	0	0	0	0	1	0	0	0	0	0	0	1	0	0
305	6	1973	1		0	0	0		4	Microbiology	0	0	5		0	0	1	0	0	0	0	0	0	0	0	0	0	0	0	0	0	1	0	1	1	1	0	1	0	0	1			1	1	0	0	0	0
306	6	1973	0	Greece	0	0	1		0		1	0	0		1	0	0	1	0	0	0	0	1	0	0	0	0	0	0	0	0	1	0	0	0	1	0	1	0	0	1			0	0	0	0	0	1
307	2	1974	1	Greece	0	4	0		1		0	0	6	NGO	0	0	0	1	0	0	0	0	1	0	0	0	0	1	0	0	0
308	6	1967	1	UK	0	0	2		0		1	1	0		0	0	0	1	0	1	0	0	0	0	0	0	0	0	0	1	0	1	0	0	1	1	0	0	1	0	0			1	0	1	0	0	1
309	4	1963	0	UK	0	0	2	Psychiatry Psych3apy FMH	0		0	1	0		1	0	0	0	0	0	0	0	0	0	0	0	0	0	0	1	0	1	0	1	1	1	0	0	0	0	0			1	1	0	0	0	0
310	6	1960	0	Portugal	0	0	2		0		1	1	0		1	0	0	0	0	0	0	1	0	0	0	0	0	0	0	1	0	1	1	1	1	1	0	0	0	1	1			1	1	0	0	0	0
311	0
312	6	1960	0	Sweden	0	0	2		0	medicine and epidemiology	0	0	0		1	0	0	0	0	0	0	0	0	0	0	0	0	0	0	0	0	1	0	1	1	1	1	1	1	1	1			1	1	0	1	0	0
313	6	1955	0	Italy	0	4	3		0		0	1	6	Private practice	0	0	0	0	0	0	0	0	0	0	0	0	0	1	0	0	0	1	0	1	1	1	1	1	0	1	1	1	2	1	1	1	0	0	1
314	1	1989	1	Denmark	1
315	6	1988	1		0	3	1		2		1	1	0		0	0	0	0	1	0	0	0	0	0	0	0	0	0	0	0	0	0	0	1	0	0	0	0	0	0	0			0	0	1	1	0	0
316	6	1980	0	Germany	0	0	1		4		1	2	0		0	0	0	1	1	0	0	1	0	0	0	0	0	0	0	0	0	0	0	1	0	0	0	0	0	0	0			1	0	0	1	0	0
317	6	1981	1	Denmark	1	3	1		1		0	1	4		0	0	0	0	0	0	1	0	0	0	0	0	0	0	0	0	0	1	1	0	0	0	0	0	0	0	0			0	0	0	0	0	0
318				Germany
319	6	1946	0	Slovenia	0	0	2		0		0	1	6	Private Company in Public Health	0	0	1	1	0	0	0	0	1	0	0	0	0	0	0	0	0	1	0	1	1	1	0	1	0	1	1			1	1	0	0	0	0
320	6	1979	0	UK	0	0	2		4		0	1	0		0	1	0	0	0	0	0	1	1	0	0	0	0	0	0	0	0	1	0	1	1	0	0	1	0	0	1			1	0	0	0	1	0
321	6	1963	1	Bosnia and Herzegovina	0	3	2		4	Primary Care Sciences	0	0	0		1	0	0	0	0	0	0	0	0	0	0	0	0	0	0	1	0	0	0	1	1	1	1	0	0	0	1			1	1	0	0	0	0
322	1	1972	1	Bosnia and Herzegovina	0	0	1		4	E					0	0	0	0	0	0	0	0	0	0	0	0	0	0	0	0	0
323	6	1979	1	Romania	0	0	2		0		1	0	5		1	0	0	1	0	0	1	0	0	0	0	0	0	0	0	0	0	1	1	1	1	1	0	1	0	0	1			1	1	0	0	0	0
324	4	1984	0	Romania	0	0	0		0		1	1	5		0	0	0	0	0	0	0	0	0	0	0	0	0	0	0	0	screening program	1	1	0	1	1	0	1	0	0	0			1	1	0	0	0	0
325	6	1954	0	Ireland	0	0	2		0		1	1	1		0	0	0	0	0	0	0	0	0	0	0	0	0	0	0	0	Ophthalmology	1	0	0	0	0	0	0	0	0	0			0	0	1	0	0	1
326	6	1965	0	Ireland	1	1	2		0	medicine and Humanities	1	1	5		0	0	1	0	0	0	0	0	0	0	0	1	1	0	0	0	0	1	0	1	1	1	1	1	0	0	1	1	4	1	1	0	0	1	1
327	6	1989	1		1	3	1		4	Sports- and Movement Sciences	1	1	0		0	0	0	0	0	0	1	0	0	0	0	0	0	0	0	0	0	0	0	1	1	1	0	0	0	0	1			0	0	1	0	1	0
328	0			Malta
329	0			Mexico
330				Switzerland
331	6	1958	1	Switzerland	0	0	1		3	public healt, +public administration	0	0	4		1	0	0	0	0	0	0	0	1	0	0	0	0	1	0	0	0	0	1	0	0	0	0	0	0	0	1			1	0	0	0	0	1
332	6	1960	0	Italy	0	0	2		0		1	1	4		1	0	1	0	1	0	0	0	0	0	0	0	0	0	0	0	0	0	0	0	1	1	0	0	0	0	0			0	0	0	0	0	0
333	6	1986	1	Sweden	1	0	1		0		1	1	4		1	0	0	1	0	0	0	0	0	0	0	0	0	0	0	1	0	1	0	1	1	0	0	0	0	1	1			1	0	0	0	0	0
334	0			Denmark
335	6	1956	0		0	0	2		0		0	1	3		0	0	0	0	0	0	1	0	1	0	0	0	0	0	0	0	0	0	0	1	1	1	0	1	0	0	1			1	0	0	0	0	0
336	6	1972	1	Switzerland	0	0	1		0		1	1	5		0	0	0	1	0	0	0	0	0	0	0	0	0	0	0	0	maternal health	1	1	1	1	1	1	1	0	1	1			1	0	0	0	0	0
337	6	1990	1	Austria	0	0	1		3	public health	0	0	6	interest organization	0	0	0	0	0	0	0	0	1	0	0	0	0	0	0	0	0	0	0	0	1	0	0	1	0	1	0			1	0	0	0	0	0
338	6	1973	0	UK	0	0	2		0		1	1	0		0	0	0	0	1	0	0	0	0	0	0	1	0	0	0	0	0	0	0	0	1	1	0	0	0	1	1			1	1	0	0	1	0
339	6	1963	1	Germany	0	0	0		4		0	0	4		1	0	0	0	0	0	0	0	1	0	0	0	0	0	0	1	0	1	0	1	1	0	1	0	0	0	1			0	0	0	0	0	1
340	6	1951	1	Spain	1	0	2		0		0	1	0		0	0	0	0	0	0	0	0	0	0	0	0	0	0	0	0	Health Promotion	1	0	1	1	1	0	0	0	0	0			1	1	0	0	0	0
341	6	1980	0	Italy	0	0	1		0		1	0	5		0	0	1	1	1	0	0	0	0	0	0	0	0	0	0	0	0	1	1	0	1	1	0	1	0	0	1			1	1	1	0	0	0
342	6	1944	0	Italy	0	3	1		4		0	2	6	0w retired, but formerly employed in academic research and national government	1	0	0	0	0	0	0	1	0	0	0	0	0	0	0	0	0	1	0	1	1	1	1	1	0	0	0			1	0	0	0	0	0
343	0			Switzerland
344	6	1982	1	Switzerland	1	0	1		0		1	0	3		0	0	0	1	0	0	1	0	1	0	0	0	0	0	0	0	0	0	0	1	1	1	0	0	0	1	1			1	1	0	0	0	0
345	6	1968	0		0	3	1		3	Public health	0	0	1		0	0	0	0	0	0	1	1	0	0	0	0	0	1	0	0	0	0	0	0	1	1	0	0	0	1	1			0	0	0	0	0	0
346	1	1983	1		0
347	6	1959	0		0	0	2	Last year or Master course in public health.	0		0	1	3		0	0	0	1	0	1	0	0	1	0	0	0	0	0	0	0	0	1	0	0	1	1	0	0	0	0	0			0	1	0	0	0	0
348	2	1970	1	Norway	0	3	2		4		0	0	0		1	0	0	1	0	0	0	1	0	0	0	0	0	0	0	0	0	0	1	0	0	0	0	0	0	0	0			0	0	0	0	0	0
349	6	1976	1	Turkey	0	0	1		1		1	0	5		1	0	0	0	0	0	0	0	1	0	0	0	0	0	0	1	0	0	0	0	0	0	0	0	0	1	1			0	0	0	0	0	0
350	6	1982	1	Turkey	0	0	1		3	Public health	1	1	1		0	0	0	0	0	0	1	0	1	0	0	0	0	1	0	0	0	0	0	1	1	1	0	0	0	1	0			1	0	0	0	0	1
351	6	1973	1	UK	0	0	3		3	Public health and social sciences.	1	1	5		0	0	0	0	0	0	0	0	0	0	0	0	0	0	0	1	Women and child health	1	0	1	0	1	0	1	0	0	1			0	0	0	0	1	0
352	6	1966	1	Turkey	0	0	1		3	Public health policy	1	0	5		0	0	0	0	0	1	0	0	1	0	0	0	0	0	0	1	0	1	0	0	1	0	0	1	0	1	1			1	0	0	0	0	0
353	0
354				Turkey
355	6	1965	1	France	0	0	2		0		0	0	4		0	0	0	1	0	0	0	0	0	0	0	0	0	0	0	1	Health Promotion and health Education	1	0	1	1	1	0	1	1	1	1			1	0	0	1	1	1
356				Turkey
357	6	1968	1	Finland	0	3	2		0		1	0	6	Medical center	0	0	0	0	0	0	0	0	0	0	0	0	0	0	0	0	Health services	1	0	1	1	1	1	1	1	1	1			1	1	1	1	1	1
358	6	1984	0	UAE	0	0	0		0		1	1	5		0	0	0	0	0	0	0	0	0	0	0	0	0	0	0	0	screening	1	1	1	1	1	0	1	0	0	0			1	1	0	0	0	0
359	6	1963	1	Denmark	0	0	2		0		1	1	0		1	0	1	0	0	0	0	0	0	0	0	0	0	0	0	0	0	1	0	1	1	1	0	0	0	1	1			1	1	0	0	0	0
360	6	1986	0	Hungary	1	0	0		0		0	1	1		0	0	0	0	0	0	1	1	0	0	0	0	1	0	0	0	0	0	0	1	1	1	0	1	0	0	0			1	0	0	0	0	1
361	6	1983	1	Sweden	0	0	2		4	Mathematics	0	0	0		1	0	0	0	0	0	0	0	0	0	0	0	0	0	0	0	Work health and Social Security	0	1	0	0	1	0	0	0	1	0			1	0	0	0	0	1
362	6	1971	1	Estonia	0	0	1		3	Health Science and Master Public Health	0	0	0		1	0	0	1	0	0	0	0	1	0	0	0	0	0	0	0	0	0	0	0	0	1	0	0	0	1	1			1	0	0	0	0	0
363	6	1973	1	Sweden	0	0	2		0		1	0	0		0	0	0	0	0	0	1	0	0	0	0	0	0	0	0	0	0	1	1	0	1	1	0	1	0	0	1			0	0	0	0	1	1
364	6	1974	1	Portugal	0	0	1		1		1	1	0		0	0	0	0	0	0	0	1	0	0	0	1	0	0	0	1	0	1	0	0	1	0	0	0	0	0	0			0	0	0	0	1	0
365	1	1949	0	Sweden	0
366				UK
367	6	1968	0	Sweden	0	0	1		0		1	0	4		0	0	0	0	0	0	1	0	1	0	0	1	0	0	0	0	0	1	1	1	1	1	0	1	0	1	1			1	0	0	0	0	0
368	2	1981	1	UK	1	1	1		4	bio-medical sciences	1	2	3		0	0	0	0	0	0	1	1	0	0	0	0	0	0	0	0	0	0	0	0	0	0	0	0	0	0	0			0	0	0	0	0	0
369	6	1949	0		0	1	1		0		1	1	3		0	0	1	1	0	0	0	0	0	1	0	0	0	0	0	0	0	1	0	0	0	0	0	0	0	0	0	1		0	0	1	0	0	0
370	1	1970	1	Denmark	0	4	2		4			0	1		0	0	0	0	0	0	0	0	0	0	0	0	0	0	0	0	0
371	2	1969	1	Denmark	0	0	1		0		1	1	5		0	0	1	0	0	0	0	0	1	0	0	0	0	0	0	1	0
372	6	1974	1	Norway	0	1	2		0		1	1	0		1	0	0	1	0	0	0	0	0	1	0	0	0	0	0	0	0	1	0	1	1	1	0	1	0	0	1	1		1	1	0	0	0	0
373	4	1968	0	NEW CALEDONIA	0	0	2		4		1	1	1		0	1	0	0	0	0	0	0	0	0	0	0	0	0	0	0	0	0	1	0	0	0	0	1	0	0	0			1	0	0	1	0	0
374	0			Armenia
375	6	1960	1	Australia	0	0	2		3	Health professional and public health (MPH)	1	1	0		1	0	0	0	0	0	0	0	0	0	0	0	0	0	0	0	0	0	0	1	1	1	0	0	0	0	0			1	0	0	0	0	0
376	2	1979	1	UK	0	0	2		4	nutritional science	0	0	0		1	0	0	0	0	0	0	0	1	0	0	0	0	0	0	0	0
377	0			Denmark
378	2	1989	1	B�nin, Ethiopia, switzetland	0	1	2		2		0	1	3		1	0	0	0	0	0	0	0	0	1	0	0	0	0	0	0	0
379	6	1965	1	Internationally (Uganda, Republic of Moldova, Laos in 2016-2017)	0	0	2		3	Public health	0	0	0		0	0	0	1	0	0	0	1	0	0	0	0	0	0	0	1	0	0	0	1	1	1	0	1	0	1	1			1	1	0	0	0	0
380	6	1956	1		0	0	1		0		0	0	0		1	0	0	1	0	0	0	0	1	0	0	0	0	0	0	0	0	1	0	0	0	1	0	0	0	0	0			1	1	0	0	0	0
381	6	1952	0		0	3	2		4	Social Sciences	0	0	0		1	0	0	0	0	0	0	0	0	0	0	0	0	0	0	0	0	0	0	1	0	0	0	0	0	0	0			0	1	0	0	0	0
382	6	1958	1	Serbia	0	0	2		0		0	1	5		1	0	0	0	0	0	1	1	0	0	0	0	0	0	0	0	0	0	0	1	1	0	0	1	0	0	1			1	1	0	0	0	0
383
384	6	1949	0	Romania	0	0	1		3	public health and health policy	0	0	6	0w: retired	0	0	0	0	0	0	0	0	1	0	0	0	0	1	0	0	self help groups promotion	1	0	0	1	1	1	1	0	0	1			1	1	0	0	0	0
385	2	1957	0	Italy	0	1	2		0		1	1	0		1	0	0	1	0	0	0	0	0	0	0	0	0	0	0	1	0	1	0	1	0	1	0	0	0	0	1	1	2	0	1	1	0	0	0
386				Romania
387	6	1978	1	Italy	0	0	2		2		1	1	0		1	0	0	0	1	0	0	0	1	0	0	0	0	0	0	0	0	1	0	1	0	0	0	0	0	0	1			1	1	0	0	0	0
388	6	1972	1	Italy	1	0	0		0		1	0	5		0	0	0	0	0	0	1	0	0	0	0	0	0	0	0	0	0	0	1	0	1	1	0	0	0	0	0			1	1	0	0	0	0
389	6	1977	1	Spain	0	0	2		4	epidemiology	1	0	0		1	0	0	0	0	0	0	0	0	0	0	0	0	0	0	0	0	1	1	1	1	1	0	1	0	1	1			1	0	0	1	1	0
390	2	1974	1	Switzerland	0	1	1		2		1	0	0		1	0	1	0	0	0	0	0	0	1	0	0	0	0	0	0	0	0	0	0	0	0	0	0	0	0	0			0	0	0	0	0	0
391	6	1975	1	Bulgaria	0	0	1		1		1	1	5		1	0	0	0	0	0	0	0	1	0	0	0	0	0	0	1	0	0	0	1	1	0	0	0	0	0	1			1	1	0	0	0	0
392	6	1961	0	Belgium	0	0	2		0		0	0	1		0	1	0	0	0	0	1	1	0	0	0	0	0	0	0	0	0	0	0	0	1	1	1	0	0	0	0			1	1	0	0	0	0
393	6	1975	1	Bulgaria	0	0	2		4	Pharmacy and Health Sciences	1	1	0		1	0	0	0	0	0	0	1	0	0	0	0	0	0	0	0	0	0	0	1	1	0	0	0	0	0	0			1	0	0	0	0	0
394	6	1981	0	Bulgaria	0	0	2		0		1	1	5		1	0	1	0	0	0	0	0	0	0	0	0	0	0	0	0	0	1	0	1	1	1	0	1	0	1	0			1	0	0	0	0	0
395	6	1988	1	Portugal	0	0	1		0		1	1	1		0	0	0	0	0	0	0	0	0	0	0	0	0	0	0	0	Occuptional 0	0	0	0	1	1	0	0	0	0	0			0	1	0	0	0	0
396	6	1968	1	Bulgaria	0	3	2		2		1	1	0		0	0	1	0	0	0	0	0	0	0	0	0	0	0	0	1	0	1	0	0	1	0	0	0	0	0	1			1	0	0	0	0	0
397	6	1953	0		0	3	2		0		0	0	0		0	0	0	0	0	0	0	0	0	0	0	0	0	0	0	0	Occupational health	0	0	1	1	0	0	0	0	0	0			1	0	0	0	0	0
398	6	1977	1	UK	0	3	1		1		0	2	0		0	1	0	0	0	0	1	0	0	0	0	0	0	0	0	0	0	0	0	1	0	0	0	0	0	0	1			1	0	0	0	0	0
399	2	1952	0	Belgium	0	0	1		0		0	0	5		0	0	1	0	0	0	0	0	0	0	0	0	0	0	0	0	0
400	6	1969	1	Portugal	0	0	2		4	Psychology	0	0	0		0	0	0	0	1	0	0	0	0	0	0	0	0	0	0	1	Health psychology	0	0	0	1	0	0	0	0	0	0			1	0	0	0	0	0
401	6	1957	1	Poland	0	0	2		0		0	0	6	research in Public health, training in epidemiology and biostatistics, methodology of research	0	0	0	0	0	0	0	1	0	0	1	0	0	1	0	0	0	0	0	0	1	1	0	1	0	0	1			1	1	0	0	1	0
402	6	1964	1	Italy	0	0	1	FFPH	0		0	1	5		0	0	0	0	0	0	0	0	0	0	0	0	0	0	0	0	Disability Insurance	1	0	0	1	0	0	0	0	0	1			1	0	0	0	0	0
403	6	1962	1	Italy	1	0	1		4	Policy	0	0	4		0	0	0	0	0	0	0	0	1	0	0	1	0	0	0	0	0	0	0	0	0	0	0	0	0	0	1			0	0	0	0	0	0
404	2	1972	0	Austria	0	0	1		0		1	1	1		0	0	0	1	0	0	0	0	1	0	0	0	1	0	0	0	0
405	6	1974	1		1	1	1		2		0	0	0		1	0	1	0	0	0	0	0	0	1	0	0	0	0	0	0	0	0	0	1	1	0	0	1	0	1	1	1		1	1	0	0	0	0
406	6	1946	1	Denmark	0	0	3		0		0	0	6	retired - previously hospital / national government and local government and NHS . 0w some consultancy and 0n executive work	0	0	0	0	0	0	1	0	1	0	0	1	0	0	0	0	0	1	0	0	0	1	0	0	0	1	1			1	0	0	0	0	0
407				Austria
408
409				Belgium
410	3	1971	0	Germany	0	0	0		0		1	1	6	Public Health Recidency Program	1	0	0	0	0	0	0	0	0	0	0	0	1	0	0	0
411	0		0	Portugal	0	0	2	Public Health Specialist	0		1	1	0		1	0	0	0	0	0	1	1	0	0	0	0	0	0	0	0		1	0	1	1	1	1	1	0	0	0			1	1	0	0	0	0
412	6	1956	0	Finland	0	0	1		3	Non-clinically trained Consultant in Public Health registered with the UK Public Health Register	0	1	4		0	0	0	1	0	0	1	0	1	0	0	0	0	0	0	0		0	0	1	1	1	0	1	0	0	0			1	0	0	0	0	0
413	6	1978	1	Finland	0	0	2		0		0	1	0		1	0	0	0	0	0	0	0	0	0	0	0	0	0	0	0		1	0	0	1	1	0	1	0	1	0			0	1	0	0	0	0
414	6	1961	1	Spain	0					.				.																	.
415	2	1964	0	Spain	0	0	1		1		1	0	0		0	0	0	0	0	0	0	1	0	0	0	0	0	0	0	0		1	1	1	1	1	0	1	0	0	1			1	1	0	0	0	0
416	2	1956	1		0	0	1		4	Sociology	0	0	0		1	0	0	0	0	0	0	0	0	0	0	0	0	0	0	0	social inequality and health	1	0	0	1	1	0	0	0	0	1			0	0	1	0	0	1
417	6	1976	1	Spain	0	0	3		0		0	0	3		0	1	0	0	0	0	0	0	1	0	0	0	0	1	0	0		1	0	0	0	1	0	0	0	0	0			1	0	1	0	1	0
418	6	1971	1	Switzerland	0	0	1		0		1	1	0		1	0	0	0	0	0	0	1	0	0	1	0	0	0	0	0		0	0	1	1	1	0	0	0	0	1			0	1	0	1	0	1
419	1	1974	0	Portugal	0	2	2		1		1	2	4		0	0	0	0	0	0	0	0	0	0	0	0	0	0	0	0	Director Research and Innovation
420	6	1960	0	Spain	0	3	2		2		1	1	0		0	0	0	0	0	0	0	1	0	0	0	0	0	0	0	0		1	0	1	1	0	1	1	1	0	0	2	3	1	1	0	0	0	1
421	6	1976	0	Portugal	0	0	2	Medical Specialization	0		1	1	0		0	0	0	1	0	0	0	1	0	0	1	0	0	0	0	0		1	0	1	0	1	0	0	0	1	1			1	1	0	0	0	1
422	6	1982	0	Spain	0	0	2		4	Sociology	0	0	0		1	1	0	0	0	0	0	0	0	0	0	0	0	0	0	0		1	1	1	1	1	1	1	1	1	1			0	1	1	1	1	0
423	6	1985	0		0	0	2		1		0	1	0		0	0	0	1	0	1	0	0	1	0	0	0	0	0	0	0		0	1	0	1	0	0	0	0	0	0			1	0	0	0	0	0
424	6	1961	1	Italy	0	0	1		0		1	1	6	In training, so rotating through different areas	1	0	0	1	0	0	0	0	1	0	0	0	0	0	0	0		1	1	1	1	1	0	0	0	1	1			1	1	0	0	0	1
425	6	1965	1	Spain	0	0	1		0		1	0	0		1	0	1	0	0	0	0	0	1	0	0	0	0	0	0	0		1	1	1	1	1	1	1	1	1	1			1	1	1	1	1	1
426	6	1969	1	Italy	0	0	1		0		1	0	0		1	0	1	1	0	0	0	0	0	0	0	0	0	0	0	0		1	0	0	0	1	0	0	0	0	1			1	0	0	0	0	0
427			1	UK	1	0	3		0		1	1	4		1	0	0	0	1	0	0	0	0	0	0	0	0	0	1	0		1	0	1	1	1	0	1	0	0	0			1	1	0	0	0	0
428	6	1981	0	Italy	1	0	1		1		1	0	3		0	0	0	0	0	0	0	0	0	0	0	0	0	0	0	1	Resarch	1	0	0	0	0	0	0	0	0	0			0	0	0	0	0	0
429	6	1982	1	Italy	0	2	2		1		1	2	0		1	0	0	0	0	1	0	0	0	0	0	0	0	0	0	0	Psychometric Instruments	1	0	0	0	1	0	0	0	1	0			1	0	0	0	1	1
430	6	1992	0	Bosnia and Herzegovina	0	1	1		2		0	2	0		1	0	0	0	0	0	0	0	0	1	1	0	0	0	0	0		0	0	1	1	1	0	1	0	0	1	1	2	1	1	0	1	0	0
431	6	1977	1	Brazil	0	2	2		4		0	0	0		1	0	0	1	0	0	0	0	0	0	0	0	0	1	0	0		1	0	1	1	0	0	1	0	1	1			0	1	0	0	0	0
432	6	1948	0	Austria	0	1	2		3	Medicine, Biology, Molecular Medicine, MPH specialised in Health Economics, Policy & Governance	1	1	0		0	0	0	0	0	0	0	1	1	0	1	0	0	0	0	0
433	6	1964	1	Austria	0	1	2		0		0	1	3		0	0	0	0	0	1	1	0	0	1	0	0	0	0	0	0		1	0	0	1	1	0	0	1	0	0	2	2	0	0	0	0	0	1
434	6	1962	1	UK	0	0	0		0		0	1	0		0	0	1	0	0	0	0	0	0	0	0	0	0	0	0	0		1	0	0	0	0	0	0	0	0	1			0	1	0	0	0	0
435	6	1976	0	Austria	0	0	2		2		1	1	0		0	0	0	0	0	0	0	0	0	0	0	0	0	0	0	0	Microbiology	1	1	0	0	0	0	1	0	0	1			1	0	1	0	0	0
436	0	1979	0		0	0	2		4		0	0	3		0	1	0	0	0	0	0	1	1	0	0	0	0	0	0	0		1	1	0	1	0	0	1	0	0	0			1	1	0	0	0	0
437	6	1978	0	Denmark	0	0	2		4	Epidemiology (environmental and molecular)	1	1	2		1	0	0	1	1	0	0	0	0	0	0	0	0	0	0	0		1	0	0	1	1	0	1	0	0	1			1	1	0	0	0	1
438	6	1984	0	UK	0	0	2		2		1	1	3		0	0	0	1	0	1	0	0	1	0	0	0	0	0	0	0		1	0	1	1	1	0	1	0	1	1			1	1	0	0	0	0
439	6	1951	1	Belgium	0	0	0		0		1	0	5		0	1	0	0	0	0	0	1	1	0	0	0	0	0	0	0		1	1	0	0	0	0	0	0	0	0			1	1	0	0	0	0
440			1	Denmark	0	0	2	Ph	0		0	0	0		1	0	0	0	0	0	1	0	0	0	0	0	0	0	0	0	Family Practice Training	0	0	1	1	1	1	0	0	1	0			1	0	0	0	0	0
441	2	1986	1	UK	1	0	1		0		1	1	6	Long Term Care organization	0	0	0	0	0	0	1	0	1	0	0	1	0	0	0	0		1	0	1	1	1	1	0	0	0	1			0	0	0	0	0	1
442	6	1965	0	Belgium	0	2	2		3	Law, public health	0	1	0		0	0	0	0	0	0	0	0	1	0	0	0	0	0	0	0	Law; Regulation of emerging technologies	0	0	1	1	1	0	0	0	1	1			1	0	0	0	0	0
443	6	1973	0	Denmark	0	0	2		0		1	1	0		0	0	0	1	0	0	0	0	1	0	0	0	0	0	0	0	Tobacco control	1	0	1	1	1	0	1	0	1	1			1	1	0	0	0	1
444	6	1983	0	Italy	0	0	0		0		1	1	0		1	0	0	0	0	0	0	0	0	0	0	0	0	0	0	1	Health Promotion	1	1	0	0	1	0	0	0	0	0			1	1	0	0	0	0
445	6	1985	1	Germany	1	0	1		1		0	0	0		0	0	0	0	0	0	0	0	0	0	0	0	0	0	0	0	teaching	1	0	0	1	0	0	1	0	0	1			0	0	0	0	0	0
446	6	1970	1	Germany	0	1	3		4	Behavioural Genetics	0	0	6	Private Company wholly owned by the National Government	0	0	0	0	0	0	1	0	1	1	0	0	0	0	0	0		1	0	1	1	1	0	1	0	0	0	1	2	0	1	0	0	0	0
447	6	1974	1	Slovenia	0	0	2		0		0	0	0		1	0	0	0	1	0	0	0	0	0	0	0	0	0	0	0		1	1	0	1	0	0	1	0	0	1			1	1	0	1	0	1
448	6	1955	0	France	0	0	2		0		0	1	0		0	0	0	0	1	0	0	1	0	0	0	0	0	0	0	0		1	1	0	1	0	0	0	0	0	0			1	1	0	1	1	1
449	6	1967		Germany										.																	.
450	6	1974	0	Slovenia	0	2	2		4	Sociology	0	0	0		1	1	0	0	0	0	0	0	0	0	0	0	0	0	0	0		1	1	1	1	1	1	1	1	0	1			1	1	1	1	1	1
451	6	1953	1	France	0	0	1		0		1	1	1		1	1	0	0	0	0	1	0	0	0	0	0	0	0	0	0		0	0	1	1	1	0	0	0	1	1			1	1	0	0	0	0
452	6	1986	1	Romania	0	0	1		4		1	0	0		1	0	0	1	0	0	0	1	0	0	0	0	0	0	0	0		0	1	0	0	0	0	0	0	0	0			0	0	0	0	0	0
453			1	France	0									.																	.
454	6	1979	0	Switzerland	0	0	2		1		0	0	0		1	0	0	0	0	0	0	0	0	0	0	0	0	1	0	0		1	0	1	0	1	0	0	0	0	1			1	1	0	0	0	0
455	6	1984	1	France	0	0	2		0		1	1	0		1	0	1	0	0	0	0	0	0	0	0	0	0	0	0	0		1	0	0	0	0	0	0	0	0	0			1	1	1	1	1	1
456	6	1984	0	Netherlands	0	0	1		0		1	1	5		0	0	0	1	0	1	0	0	1	0	0	0	0	0	0	0		1	0	1	1	1	0	1	0	0	1			1	1	0	0	0	1
457	6	1956	0	France	0	2	2		2		1	1	0		1	0	1	1	0	0	0	0	0	0	0	0	0	0	0	0		1	0	0	1	1	0	0	1	0	0			1	1	1	1	0	0
458	6	1984	0	Netherlands	0	1	2		0		1	0	0		0	0	1	1	1	0	0	0	0	0	0	0	0	0	0	0		0	1	1	1	1	0	1	1	0	1	1	3	1	1	1	1	1	1
459	1	1968	0	Switzerland	0	0	1		3	Anthropology/medicine undergrad, public health master	1	0	0		1	0	0	0	0	0	0	0	1	0	0	0	0	0	0	0	Public health information directed towards the general public	1	0	1	1	1	0	1	0	1	1			1	1	0	0	0	0
460	6	1954	0	Italy	0	2	1		1		1	0	0		1	0	0	0	0	0	0	0	0	0	0	0	0	0	0	0	cancer prevention	0	0	1	1	1	0	0	0	0	0			0	1	0	0	0	0
461	6	1987	0	Netherlands	0	0	2		4	genetic epidemiology	0	1	0		1	0	0	0	0	1	0	0	0	1	0	0	0	0	0	0		1	0	0	0	1	0	1	0	0	1			1	1	0	0	0	0
462	6	1977	0	Switzerland	0	0	2		0		1	1	0		0	0	0	1	1	1	0	0	0	0	0	0	0	0	0	0		0	0	0	1	1	0	0	1	0	1			1	1	0	0	0	1
463	6	1968	1	Italy	0	0	0		0		1	1	0		1	0	0	0	1	1	0	0	0	0	0	0	0	0	0	0		1	1	1	0	0	0	1	0	0	1			1	1	0	0	0	1
464	6	1973	0	Netherlands	0	0	1		4	Religion and Ethics	0	0	3		0	0	0	0	0	0	0	0	0	0	0	0	0	0	0	0	administrative support and finance
465	6	1968	1	Switzerland	0	0	2		4	Medicine (PhD), Law (LLM), Public Administration (MSc)	1	0	0		0	0	0	1	0	0	0	0	0	0	0	0	1	0	0	1		1	0	0	0	1	0	0	0	1	1			1	0	0	0	0	0
466	6	1962	0	UK	0	0	2		3	Public Health	0	0	0		1	0	0	0	0	0	0	0	0	0	0	0	0	1	0	1		0	0	1	1	1	0	1	0	0	0			0	1	0	0	0	1
467	6	1963	1	Italy	0	2	1		4	animal husbandry	1	2	6	animal health company	0	0	1	0	0	1	0	0	1	0	0	0	0	0	0	0		0	0	1	1	1	1	0	0	0	1			1	1	0	0	0	0
468	6	1982	0	Switzerland	0	0	2		3	Social epidemiology	0	2	0		1	0	0	0	0	0	0	0	1	0	0	0	0	0	0	0	Healthy ageing	0	0	1	1	1	1	0	0	1	1			1	1	0	0	1	0
469	0		1	UK	0	0	1		3	BSc biology, MSc medical genetics, MAS-MPH (Public Health)	0	0	0		0	0	0	1	0	0	0	0	1	0	0	0	0	0	0	0	Transportation and health, especially daily urban walking	1	0	1	1	1	1	1	0	0	1			1	1	0	0	0	0
470	6	1987	1		0			Specialisation in Public Health		NULL				.																	.
471	2	1974	0	Italy	0	0	2		4	Epidemiology	1	0	0		1	0	0	0	0	0	0	0	0	0	0	0	0	1	0	1		1	0	0	1	1	0	0	0	0	1			1	0	0	0	0	0
472	6	1956	0	Switzerland	0	0	1		4	Pharmacy	0	1	0		1	0	0	0	0	1	0	1	0	0	0	0	0	0	0	0		0	0	1	1	1	0	0	0	0	1			1	0	1	0	1	0
473	6	1968	0	Italy	1	0	2		0		0	0	0		0	0	0	0	0	0	1	0	1	0	0	0	0	0	0	0		1	1	1	0	0	0	0	0	0	0			0	1	0	0	1	1
474	2	1968	1	Switzerland	0	2	0		3	Public Health	1	2	0		1	0	0	0	0	0	1	0	1	0	0	0	0	0	0	0		1	1	1	1	1	0	0	0	1	1			1	1	0	0	1	1
475	6	1974	0	Italy	0	0	2		3	MEDECINE EPIDEMIOLOGY	0	1	3		0	0	0	0	0	0	0	1	1	0	0	0	0	0	0	1		0	0	1	1	1	0	0	0	0	1			1	0	0	0	0	0
476	6	1958	0	Italy	0	0	3	Magistra artium			1	0	1		0	0	1	0	0	0	0	0	1	0	0	0	0	0	1	0		0	0	0	1	1	0	0	0	0	1			1	1	0	0	0	0
477	6	1952	1	Italy	0	0	2		3	Public Health	1	0	0		1	0	0	0	0	0	0	0	1	0	0	0	0	0	0	0		0	0	0	1	1	0	0	0	1	1			1	0	0	0	0	1
478	6	1950	0	Italy	1	0	1		0		1	0	0		0	0	1	0	0	0	0	1	0	0	0	0	0	0	0	0		1	0	1	0	1	0	0	0	0	0			0	1	0	0	0	1
479	6	1992	0	Italy	1	0	0		0		1	1	3		0	0	0	0	0	0	1	1	0	0	1	0	0	0	0	0		0	0	1	1	1	0	0	0	0	1			1	1	0	0	0	0
480	6	1971	1	Italy	0	3	0		0		1	1	0		1	0	0	0	0	0	0	0	0	1	0	0	1	0	0	0		1	0	0	1	1	0	1	0	1	1	1	1	1	1	0	0	0	0
481	2	1973	0	Italy	0	0	1		0		1	1	0		1	0	0	0	0	0	0	0	0	0	0	0	0	0	0	0		1	0	0	0	0	0	1	0	0	1			0	1	0	0	0	0
482	6	1965	0	Italy	0	0	3		3	Political sciences, History, Public Health (MSc)	0	1	0		0	0	0	1	0	0	0	0	0	0	1	0	0	0	0	1		0	0	0	1	1	0	0	0	0	0			1	0	0	0	0	0
483	6	1986	0	Italy	0	0	2		4	Genetics	1	1	6	National Health Institute	0	0	0	0	0	0	0	0	0	1	0	0	0	0	0	0		1	0	1	1	1	0	0	1	1	1			1	1	0	0	0	0
484	2	1987	1	Italy	0	0	2		0		1	1	4		0	1	0	0	0	0	0	0	1	0	0	0	0	0	0	0		0	0	1	1	1	0	1	0	0	0			1	1	0	0	0	0
485	6	1965	0	Italy	0	0	1	PhD	0		1	0	1		0	0	1	0	0	0	0	0	0	0	0	0	0	0	0	0		0	0	0	1	1	0	0	0	0	1			1	0	0	0	0	0
486	6	1971	0	Italy	0	0	1		4		0	0	5		1	0	0	0	0	0	0	1	0	0	1	0	0	0	0	0		0	0	1	1	1	0	1	0	0	1			1	1	0	0	0	0
487	6	1986	0	Italy	0	1	2		0		0	2	0		1	0	0	0	0	0	0	1	1	0	0	0	0	0	0	0		0	0	1	1	1	1	1	0	0	0	0	1	1	1	0	0	0	0
488	6	1978	1	Italy	0	0	2		0		1	0	0		0	0	0	1	0	0	0	1	0	0	0	0	0	0	0	0	health promotion	1	1	1	1	1	0	1	0	1	1			1	1	0	0	0	0
489	6	1951	0	Italy	0	0	1		1		0	0	0		1	0	1	1	0	0	0	0	0	0	0	0	0	0	0	0		0	0	0	1	1	0	1	0	0	0			1	1	0	0	0	0
502	6	1955	1	Italy	0	0	2		0		0	1	4		1	0	0	1	0	0	0	0	0	0	0	0	0	0	0	0	Monitoring and information systems	0	0	1	1	1	0	1	0	0	1			1	1	0	0	0	0
503	6	1967	0	Italy	0	0	3	PhD	3	nursing, sociology, public health	0	0	4		0	0	0	0	0	0	0	1	1	0	1	0	0	0	0	0		0	0	1	1	0	0	0	0	1	0			1	1	0	0	0	0
504	6	1986	0	Italy	1	1	1		0		0	1	0		0	0	0	0	0	0	0	0	1	1	0	0	1	0	0	0		1	1	1	1	1	0	1	0	0	1	1	1	1	1	0	0	0	0
505	6	1969	1	Nepal	0	0	2		4	Epidemiology	0	2	0		1	0	1	1	0	0	0	0	0	0	0	0	0	0	0	0		1	0	0	1	0	0	0	0	0	1			0	1	1	0	0	0
506	6	1955	1	Sweden	0	0	2		0		0	0	4		1	0	0	0	0	0	0	0	1	0	0	0	0	0	0	0		1	0	0	1	1	0	0	0	1	1			1	0	0	0	0	0
[truncated: 82 more columns]
